# Supplementary material for: Identification of transcriptional subtypes in lung adenocarcinoma and squamous cell carcinoma through integrative analysis of microarray and RNA sequencing data
Source: Sci Rep. 2021 Apr 22;11:8709. doi: 10.1038/s41598-021-88209-4 (PMC8062554; doi:10.1038/s41598-021-88209-4)
Supplement: Supplementary file 3 — Supplementary Table S1. [file 41598_2021_88209_MOESM3_ESM.xlsx]

## Sheet: Sheet1
Supplementary Table 1. Clustering statistics. UFS, unsupervised feature selection; CPN, cross-platform normalization; PTY, purity; MOE, minimum observed to expected ratio; AMI, adjusted mutual information; ARI adjusted rand index; NID, normalized information distance; NMI, normalized mutual information; NVI, normalized variation information; ENT, entropy; CRV, Cramér's V; RPS, number of runs divi…
				Microarray														RNA-seq														Cross-platform
				LUAD							LUSC							LUAD							LUSC							LUAD				LUSC
Microarray	RNA-seq	UFS	CPN	PTY	MOE	AMI	ARI	NID	NMI	NVI	PTY	MOE	AMI	ARI	NID	NMI	NVI	PTY	MOE	AMI	ARI	NID	NMI	NVI	PTY	MOE	AMI	ARI	NID	NMI	NVI	ENT	CRV	RPS	RVN	ENT	CRV	RPS	RVN
mas5	rpkm	mad	fsqn	0.907143	0.54375	0.673916	0.724477	0.326084	0.673916	0.487857	0.91358	0.77037	0.567452	0.681558	0.432548	0.567452	0.58948	0.91047	0.555387	0.701407	0.725752	0.298593	0.701407	0.458447	0.853982	0.707965	0.378416	0.498151	0.621584	0.378416	0.762566	0.94268	0.107802	0.158516	0.677296	0.997078	0.0322886	0.212369	0.847356
rma	rpkm	mad	fsqn	0.897321	0.567857	0.646073	0.698674	0.353927	0.646073	0.516048	0.94321	0.671605	0.660675	0.782554	0.339325	0.660675	0.503705	0.915023	0.550835	0.73228	0.735422	0.26772	0.73228	0.418915	0.831858	0.663717	0.322448	0.436346	0.677552	0.322448	0.801962	0.944858	0.0927322	0.177066	0.756837	0.997817	0.0041758	0.221704	0.884808
rma	fpkm	mad	fsqn	0.883929	0.54375	0.611038	0.66154	0.388962	0.611038	0.550867	0.911111	0.68642	0.537138	0.669653	0.462862	0.537138	0.615664	0.884674	0.546282	0.667035	0.654736	0.332965	0.667035	0.495812	0.827434	0.738938	0.426384	0.427543	0.573616	0.426384	0.720616	0.94413	0.0980157	0.179876	0.768888	0.997289	0.0273616	0.203034	0.809904
rma	fpkm	mad	combat	0.878571	0.54375	0.59001	0.649844	0.40999	0.59001	0.567448	0.901235	0.735802	0.527274	0.638778	0.472726	0.527274	0.619728	0.902883	0.546282	0.709778	0.703075	0.290222	0.709778	0.445201	0.818584	0.765487	0.37997	0.404632	0.62003	0.37997	0.75986	0.940743	0.119913	0.19955	0.853249	0.99766	0.0152999	0.226371	0.903534
rma	rpkm	mad	combat	0.884821	0.570536	0.645691	0.671855	0.354309	0.645691	0.502628	0.849383	0.795062	0.387056	0.483312	0.612944	0.387056	0.742681	0.945372	0.532625	0.797516	0.822657	0.202484	0.797516	0.336704	0.853982	0.814159	0.453397	0.500112	0.546603	0.453397	0.702285	0.938956	0.129737	0.162451	0.694169	0.997761	0.00972076	0.212369	0.847356
mas5	fpkm	mad	fsqn	0.9	0.546429	0.663291	0.706813	0.336709	0.663291	0.497696	0.930864	0.666667	0.611394	0.739028	0.388606	0.611394	0.558031	0.866464	0.546282	0.654455	0.609659	0.345545	0.654455	0.513575	0.867257	0.721239	0.429576	0.537726	0.570424	0.429576	0.719285	0.941251	0.116782	0.191681	0.819505	0.997239	0.0286039	0.208868	0.833311
mas5	ntfm	udfs	combat	0.920536	0.608036	0.713292	0.769676	0.286708	0.713292	0.434455	0.898765	0.849383	0.520125	0.634831	0.479875	0.520125	0.644351	0.933232	0.54173	0.738063	0.797627	0.261937	0.738063	0.411285	0.811947	0.938053	0.312138	0.387888	0.687862	0.312138	0.815027	0.940691	0.120293	0.191681	0.819505	0.996399	0.0445091	0.255543	1.02057
rma	voom	lscore	fsqn	0.933929	0.5625	0.72091	0.800261	0.27909	0.72091	0.4211	0.876543	0.854321	0.481483	0.565123	0.518517	0.481483	0.667034	0.91047	0.546282	0.742392	0.720729	0.257608	0.742392	0.406635	0.902655	0.973451	0.577678	0.647751	0.422322	0.577678	0.5908	0.929877	0.17253	0.11973	0.510985	0.992471	0.0861138	0.142357	0.566465
mas5	fpkm	mad	combat	0.884821	0.578571	0.638141	0.671193	0.361859	0.638141	0.529971	0.938272	0.632099	0.635622	0.764122	0.364378	0.635622	0.529125	0.863429	0.532625	0.599275	0.603159	0.400725	0.599275	0.570675	0.856195	0.659292	0.426537	0.505664	0.573463	0.426537	0.715318	0.930637	0.169174	0.120292	0.513396	0.997677	0.0145136	0.117853	0.468153
rma	cpm	specu	combat	0.875893	0.707143	0.618608	0.66195	0.381392	0.618608	0.547941	0.804938	0.962963	0.295582	0.370397	0.704418	0.295582	0.826248	0.881639	0.805766	0.636024	0.673901	0.363976	0.636024	0.531938	0.964602	0.809735	0.778112	0.862869	0.221888	0.778112	0.355732	0.949144	0.0507447	0.229904	0.983406	0.993547	0.0770358	0.294049	1.17506
rma	vst	mcfs	combat	0.838393	0.798214	0.519216	0.578142	0.480784	0.519216	0.648677	0.812346	0.992593	0.305388	0.388735	0.694612	0.305388	0.819342	0.896813	0.905918	0.675255	0.714456	0.324745	0.675255	0.489429	0.938053	0.871681	0.685504	0.766871	0.314496	0.685504	0.466958	0.949806	0.0408381	0.274311	1.17382	0.994502	0.0679008	0.323221	1.2921
rma	voom	lscore	combat	0.896429	0.54375	0.650086	0.699563	0.349914	0.650086	0.509582	0.883951	0.745679	0.470531	0.583975	0.529469	0.470531	0.672401	0.908953	0.546282	0.711791	0.717857	0.288209	0.711791	0.442718	0.915929	0.960177	0.589878	0.691307	0.410122	0.589878	0.579383	0.93755	0.137143	0.111298	0.474831	0.989361	0.108171	0.155193	0.617961
mas5	voom	lscore	combat	0.93125	0.605357	0.743982	0.797389	0.256018	0.743982	0.397084	0.881481	0.864198	0.496384	0.58039	0.503616	0.496384	0.65511	0.924127	0.54173	0.753796	0.758479	0.246204	0.753796	0.393587	0.834071	0.924779	0.34917	0.445172	0.65083	0.34917	0.788132	0.933743	0.155839	0.112423	0.479651	0.989801	0.105385	0.144691	0.575828
mas5	cpm	udfs	fsqn	0.9125	0.621429	0.716729	0.748328	0.283271	0.716729	0.427402	0.916049	0.765432	0.570143	0.689954	0.429857	0.570143	0.590279	0.811836	0.528073	0.509044	0.484559	0.490956	0.509044	0.658486	0.825221	0.995575	0.337354	0.421805	0.662646	0.337354	0.796261	0.92526	0.190257	0.121979	0.520626	0.98815	0.115642	0.117853	0.468153
rma	ntfm	specu	fsqn	0.851786	0.565179	0.577907	0.586988	0.422093	0.577907	0.587116	0.809877	0.893827	0.327901	0.381675	0.672099	0.327901	0.789269	0.863429	0.532625	0.623354	0.607726	0.376646	0.623354	0.541644	0.949115	0.969027	0.721473	0.806389	0.278527	0.721473	0.435618	0.949831	0.0404293	0.134345	0.573653	0.99444	0.0685092	0.162194	0.64605
rma	vst	specu	combat	0.841071	0.546429	0.543525	0.565486	0.456475	0.543525	0.624855	0.893827	0.62716	0.46231	0.610726	0.53769	0.46231	0.694803	0.836115	0.505311	0.567386	0.549103	0.432614	0.567386	0.596084	0.831858	0.699115	0.396902	0.439354	0.603098	0.396902	0.741809	0.949195	0.0502513	0.110736	0.47242	0.996779	0.0381245	0.147025	0.585191
mas5	rpkm	specu	combat	0.953571	0.621429	0.80868	0.85748	0.19132	0.80868	0.319735	0.901235	0.854321	0.529245	0.642781	0.470755	0.529245	0.635578	0.848255	0.550835	0.611211	0.568546	0.388789	0.611211	0.558284	0.896018	0.876106	0.513563	0.626412	0.486437	0.513563	0.653909	0.93049	0.170036	0.123665	0.527857	0.997742	0.0109755	0.135356	0.538375
rma	ntfm	specu	combat	0.883929	0.559821	0.604848	0.66418	0.395152	0.604848	0.551691	0.940741	0.696296	0.651983	0.774108	0.348017	0.651983	0.508866	0.81155	0.528875	0.587018	0.497381	0.412982	0.587018	0.562707	0.858407	0.641593	0.387968	0.509461	0.612032	0.387968	0.750509	0.948383	0.0574229	0.175478	0.750323	0.997225	0.0289587	0.204201	0.814585
rma	rpkm	specu	combat	0.879464	0.525	0.582254	0.648312	0.417746	0.582254	0.571618	0.928395	0.691358	0.600876	0.730533	0.399124	0.600876	0.564893	0.823708	0.547112	0.607212	0.523125	0.392788	0.607212	0.546697	0.858407	0.641593	0.387968	0.509461	0.612032	0.387968	0.750509	0.946622	0.075885	0.200225	0.856478	0.997328	0.0263676	0.236873	0.945668
mas5	voom	disr	combat	0.900893	0.557143	0.677799	0.710079	0.322201	0.677799	0.482199	0.893827	0.691358	0.476549	0.613117	0.523451	0.476549	0.672669	0.831307	0.551672	0.648132	0.534047	0.351868	0.648132	0.518609	0.829646	0.721239	0.418432	0.433477	0.581568	0.418432	0.725662	0.950521	0.0171244	0.206412	0.883017	0.997654	0.0156021	0.240373	0.959713
mas5	rpkm	specu	fsqn	0.869643	0.530357	0.609763	0.636277	0.390237	0.609763	0.544012	0.822222	0.859259	0.3477	0.412017	0.6523	0.3477	0.772585	0.93769	0.547112	0.791666	0.798056	0.208334	0.791666	0.344493	0.95354	0.823009	0.722615	0.822224	0.277385	0.722615	0.432685	0.939983	0.122142	0.17829	0.762386	0.997587	0.0183337	0.204201	0.814585
rma	ntfm	mcfs	fsqn	0.867857	0.549107	0.610438	0.628896	0.389562	0.610438	0.542349	0.908642	0.666667	0.520519	0.660458	0.479481	0.520519	0.633543	0.908815	0.515198	0.695417	0.72404	0.304583	0.695417	0.461763	0.960177	0.783186	0.752451	0.846478	0.247549	0.752451	0.392906	0.94703	0.0718979	0.197975	0.846828	0.995188	0.0604489	0.235706	0.940987
mas5	cpm	disr	fsqn	0.927679	0.613393	0.74079	0.78357	0.25921	0.74079	0.39552	0.891358	0.923457	0.520195	0.611628	0.479805	0.520195	0.641335	0.93617	0.551672	0.769911	0.796336	0.230089	0.769911	0.374073	0.904867	0.946903	0.560421	0.654901	0.439579	0.560421	0.605935	0.936269	0.142323	0.168166	0.718959	0.99773	0.0117295	0.196033	0.781815
rma	ntfm	lscore	combat	0.91875	0.621429	0.725669	0.75823	0.274331	0.725669	0.411642	0.925926	0.696296	0.612113	0.723885	0.387887	0.612113	0.547473	0.925532	0.537994	0.72408	0.768853	0.27592	0.72408	0.430971	0.847345	0.628319	0.387681	0.4797	0.612319	0.387681	0.746286	0.940169	0.121668	0.169854	0.726197	0.996891	0.0360815	0.235706	0.940987
mas5	voom	disr	fsqn	0.866964	0.519643	0.605279	0.637869	0.394721	0.605279	0.53944	0.876543	0.646914	0.408871	0.556493	0.591129	0.408871	0.735561	0.926941	0.561644	0.715219	0.777869	0.284781	0.715219	0.44254	0.853659	0.789357	0.487817	0.499146	0.512183	0.487817	0.671024	0.948104	0.0574551	0.171638	0.734138	0.993951	0.0740381	0.198598	0.792007
rma	vst	mcfs	fsqn	0.911607	0.538393	0.699615	0.73877	0.300385	0.699615	0.46029	0.851852	0.834568	0.421043	0.491713	0.578957	0.421043	0.712361	0.817352	0.538813	0.564493	0.509972	0.435507	0.564493	0.584674	0.902439	0.895787	0.592565	0.64704	0.407435	0.592565	0.577511	0.948226	0.055743	0.194147	0.830735	0.997229	0.0308401	0.212617	0.848244
rma	cpm	lscore	combat	0.844643	0.80625	0.568605	0.604889	0.431395	0.568605	0.60115	0.817284	0.958025	0.323308	0.401199	0.676692	0.323308	0.806834	0.893455	0.872146	0.659343	0.722821	0.340657	0.659343	0.499612	0.955654	0.878049	0.757463	0.830023	0.242537	0.757463	0.380913	0.949734	0.0318102	0.32583	1.39583	0.996758	0.0400722	0.348131	1.39187
rma	rpkm	specu	fsqn	0.89375	0.557143	0.657727	0.691172	0.342273	0.657727	0.492935	0.824691	0.91358	0.406379	0.419742	0.593621	0.406379	0.722107	0.917808	0.547945	0.730362	0.745541	0.269638	0.730362	0.423259	0.875831	0.962306	0.461902	0.56403	0.538098	0.461902	0.699526	0.94015	0.11997	0.166573	0.712404	0.997487	0.0243727	0.211449	0.843558
rma	ntfm	mcfs	combat	0.882143	0.5625	0.633455	0.663888	0.366545	0.633455	0.517539	0.822222	0.908642	0.390395	0.413238	0.609605	0.390395	0.736023	0.887367	0.557078	0.656885	0.66256	0.343115	0.656885	0.51086	0.844789	0.993348	0.377275	0.474351	0.622725	0.377275	0.767485	0.946966	0.0697848	0.180079	0.770362	0.996185	0.0489728	0.232477	0.927913
mas5	ntfm	lscore	fsqn	0.941964	0.613393	0.756909	0.823624	0.243091	0.756909	0.387332	0.930864	0.696296	0.61304	0.739538	0.38696	0.61304	0.554814	0.824962	0.547945	0.617034	0.527372	0.382966	0.617034	0.535289	0.886918	0.700665	0.484456	0.596868	0.515544	0.484456	0.670951	0.947949	0.059301	0.1722	0.736553	0.997912	0.00228767	0.206776	0.824812
rma	vst	lscore	combat	0.928571	0.613393	0.724949	0.78676	0.275051	0.724949	0.421583	0.925926	0.745679	0.601633	0.723205	0.398367	0.601633	0.559961	0.884323	0.561644	0.678341	0.656421	0.321659	0.678341	0.482272	0.86031	0.64745	0.413139	0.516445	0.586861	0.413139	0.727662	0.944379	0.0924405	0.189645	0.811416	0.996003	0.0515159	0.224299	0.895108
mas5	voom	lscore	fsqn	0.877679	0.573214	0.616262	0.646165	0.383738	0.616262	0.548742	0.844444	0.893827	0.443103	0.472504	0.556897	0.443103	0.692464	0.899543	0.538813	0.696126	0.694449	0.303874	0.696126	0.461309	0.822616	0.86031	0.41404	0.414755	0.58596	0.41404	0.737758	0.945326	0.0847506	0.183455	0.784851	0.997711	0.016864	0.280374	1.12006
mas5	fpkm	udfs	combat	0.903571	0.624107	0.668627	0.721727	0.331373	0.668627	0.491169	0.866667	0.607407	0.425062	0.533528	0.574938	0.425062	0.715002	0.858447	0.547945	0.573431	0.60873	0.426569	0.573431	0.545562	0.851441	0.580931	0.424664	0.490919	0.575336	0.424664	0.709244	0.949133	0.0428662	0.1722	0.736553	0.997765	0.0144686	0.212617	0.848244
mas5	rpkm	mcfs	combat	0.899107	0.58125	0.646806	0.7074	0.353194	0.646806	0.508698	0.893827	0.661728	0.501141	0.61758	0.498859	0.501141	0.653539	0.869102	0.515982	0.588411	0.634605	0.411589	0.588411	0.534609	0.864745	0.607539	0.456612	0.529497	0.543388	0.456612	0.6841	0.948329	0.0542975	0.17614	0.753457	0.997306	0.029083	0.231308	0.923227
mas5	voom	specu	combat	0.8875	0.541071	0.635393	0.672889	0.364607	0.635393	0.527069	0.869136	0.869136	0.465959	0.543143	0.534041	0.465959	0.680582	0.931507	0.56621	0.758754	0.783223	0.241246	0.758754	0.38414	0.918142	0.902655	0.601703	0.698621	0.398297	0.601703	0.56278	0.93988	0.121342	0.169949	0.726893	0.997625	0.0168425	0.211202	0.842675
mas5	rpkm	spufs	fsqn	0.885714	0.557143	0.625954	0.66935	0.374046	0.625954	0.544418	0.851852	0.903704	0.432491	0.49355	0.567509	0.432491	0.709142	0.940639	0.52968	0.768051	0.812807	0.231949	0.768051	0.369501	0.869469	0.946903	0.530139	0.545012	0.469861	0.530139	0.632626	0.943585	0.0982287	0.190208	0.81383	0.993811	0.0745958	0.254376	1.01589
mas5	rpkm	mcfs	fsqn	0.909821	0.624107	0.696196	0.736581	0.303804	0.696196	0.457087	0.82963	0.918519	0.43241	0.432805	0.56759	0.43241	0.699517	0.861492	0.547945	0.624328	0.606577	0.375672	0.624328	0.534539	0.867257	0.964602	0.456189	0.538493	0.543811	0.456189	0.70311	0.948028	0.058298	0.180642	0.772777	0.997446	0.0230446	0.203034	0.809904
mas5	rpkm	lscore	fsqn	0.901786	0.608036	0.680077	0.720622	0.319923	0.680077	0.463155	0.901235	0.735802	0.527274	0.638778	0.472726	0.527274	0.619728	0.853881	0.557078	0.635411	0.59184	0.364589	0.635411	0.511401	0.84292	0.853982	0.437154	0.469111	0.562846	0.437154	0.718963	0.949017	0.0448791	0.186269	0.796926	0.995207	0.0602412	0.229872	0.917579
rma	voom	mcfs	combat	0.884821	0.5625	0.619232	0.673285	0.380768	0.619232	0.541635	0.859259	0.814815	0.433378	0.512264	0.566622	0.433378	0.701678	0.925419	0.525114	0.726696	0.766377	0.273304	0.726696	0.427283	0.902655	0.858407	0.53825	0.647709	0.46175	0.53825	0.62952	0.935014	0.147196	0.167698	0.717233	0.997478	0.0220554	0.220537	0.880127
mas5	ntfm	udfs	fsqn	0.870536	0.565179	0.609859	0.637914	0.390141	0.609859	0.543919	0.879012	0.745679	0.453293	0.568695	0.546707	0.453293	0.688145	0.929985	0.525114	0.737002	0.779856	0.262998	0.737002	0.414739	0.891593	0.89823	0.502237	0.612505	0.497763	0.502237	0.664263	0.940273	0.119354	0.198087	0.847639	0.993505	0.0773386	0.236873	0.945668
mas5	vst	udfs	combat	0.899107	0.594643	0.669042	0.708063	0.330958	0.669042	0.483302	0.817284	0.997531	0.387337	0.401349	0.612663	0.387337	0.747798	0.902588	0.538813	0.677403	0.702715	0.322597	0.677403	0.486852	0.858407	0.969027	0.420606	0.512746	0.579394	0.420606	0.733271	0.937146	0.136676	0.168824	0.722063	0.997628	0.016698	0.206534	0.823948
mas5	vst	lscore	fsqn	0.8875	0.54375	0.626526	0.673325	0.373474	0.626526	0.538447	0.94321	0.720988	0.669204	0.783317	0.330796	0.669204	0.484904	0.931611	0.537994	0.756119	0.782739	0.243881	0.756119	0.391586	0.849558	0.681416	0.378333	0.486136	0.621667	0.378333	0.75882	0.930901	0.166316	0.133296	0.569377	0.99752	0.0207092	0.186698	0.744363
rma	fpkm	mcfs	fsqn	0.8875	0.549107	0.6264	0.672507	0.3736	0.6264	0.538133	0.950617	0.676543	0.693525	0.809504	0.306475	0.693525	0.46478	0.908815	0.524316	0.703926	0.719425	0.296074	0.703926	0.455559	0.840708	0.60177	0.368899	0.460674	0.631101	0.368899	0.759516	0.938438	0.131171	0.186727	0.798575	0.996672	0.0400613	0.214702	0.856719
rma	cpm	mcfs	combat	0.85625	0.538393	0.560632	0.596425	0.439368	0.560632	0.608079	0.841975	0.883951	0.435053	0.465432	0.564947	0.435053	0.698039	0.955927	0.542553	0.819787	0.856209	0.180213	0.819787	0.304762	0.904867	0.955752	0.561274	0.654908	0.438726	0.561274	0.6055	0.930505	0.167609	0.16198	0.69242	0.996896	0.0359568	0.189032	0.753726
mas5	rpkm	udfs	combat	0.861607	0.535714	0.626261	0.609822	0.373739	0.626261	0.537257	0.82963	0.918519	0.43241	0.432805	0.56759	0.43241	0.699517	0.93769	0.547112	0.779473	0.798499	0.220527	0.779473	0.358882	0.845133	0.924779	0.42891	0.475266	0.57109	0.42891	0.724661	0.948002	0.0614963	0.187852	0.8034	0.99341	0.0782335	0.242707	0.969076
mas5	voom	mcfs	fsqn	0.894643	0.583929	0.657652	0.700296	0.342348	0.657652	0.488817	0.814815	0.874074	0.336534	0.393471	0.663466	0.336534	0.781122	0.893617	0.519757	0.667305	0.682728	0.332695	0.667305	0.497093	0.823009	0.867257	0.372513	0.415965	0.627487	0.372513	0.770458	0.937884	0.134151	0.18054	0.772036	0.997821	0.0034325	0.235706	0.940987
mas5	cpm	disr	combat	0.9125	0.594643	0.689567	0.745136	0.310433	0.689567	0.465366	0.91358	0.57284	0.543149	0.677453	0.456851	0.543149	0.610038	0.920973	0.524316	0.706123	0.762011	0.293877	0.706123	0.44879	0.867257	0.60177	0.44041	0.535887	0.55959	0.44041	0.699774	0.933468	0.155874	0.153543	0.656231	0.997648	0.0158505	0.192532	0.76777
mas5	ntfm	mcfs	fsqn	0.908036	0.533036	0.67589	0.732596	0.32411	0.67589	0.487026	0.866667	0.962963	0.459317	0.536656	0.540683	0.459317	0.695432	0.910334	0.533435	0.713457	0.721174	0.286543	0.713457	0.445314	0.884956	0.995575	0.520277	0.591883	0.479723	0.520277	0.643723	0.939533	0.125009	0.151294	0.646581	0.99752	0.0207021	0.18203	0.725636
mas5	ntfm	mcfs	combat	0.904464	0.541071	0.651543	0.716408	0.348457	0.651543	0.510495	0.844444	0.997531	0.410349	0.473324	0.589651	0.410349	0.736298	0.87386	0.50152	0.624928	0.62901	0.375072	0.624928	0.540882	0.867257	0.960177	0.482022	0.538496	0.517978	0.482022	0.678583	0.937749	0.135099	0.163667	0.699658	0.997508	0.0211184	0.220537	0.880127
mas5	cpm	specu	fsqn	0.90772	0.745342	0.661195	0.744865	0.338805	0.661195	0.504899	0.913366	0.821782	0.564932	0.682261	0.435068	0.564932	0.602635	0.898331	0.559939	0.694981	0.691331	0.305019	0.694981	0.464674	0.814159	0.845133	0.336993	0.393428	0.663007	0.336993	0.795513	0.939822	0.117956	0.168533	0.721429	0.99763	0.0118207	0.191589	0.764085
mas5	vst	udfs	fsqn	0.868678	0.721384	0.578527	0.638485	0.421473	0.578527	0.589439	0.905941	0.816832	0.544174	0.65748	0.455826	0.544174	0.617074	0.889226	0.569044	0.664748	0.667183	0.335252	0.664748	0.500087	0.827434	0.787611	0.386199	0.427591	0.613801	0.386199	0.755938	0.936529	0.136721	0.169093	0.723833	0.997571	0.014884	0.224299	0.895339
rma	fpkm	mcfs	combat	0.90772	0.569654	0.658424	0.744526	0.341576	0.658424	0.50143	0.858911	0.990099	0.485664	0.514148	0.514336	0.485664	0.667409	0.830046	0.532625	0.603186	0.530602	0.396814	0.603186	0.564974	0.911504	0.986726	0.603744	0.676643	0.396256	0.603744	0.562191	0.948045	0.0506949	0.193169	0.827238	0.997729	0.00168413	0.207944	0.829712
mas5	cpm	lscore	fsqn	0.84827	0.72937	0.587347	0.602759	0.412653	0.587347	0.581121	0.910891	0.945545	0.593858	0.67452	0.406142	0.593858	0.577413	0.837633	0.883156	0.600929	0.588551	0.399071	0.600929	0.56849	0.955752	0.836283	0.747247	0.830244	0.252753	0.747247	0.393332	0.947626	0.0562509	0.327548	1.40438	0.995557	0.054891	0.360981	1.44379
mas5	vst	mcfs	fsqn	0.839397	0.734694	0.561469	0.582543	0.438531	0.561469	0.607094	0.90099	0.965347	0.549633	0.642288	0.450367	0.549633	0.620483	0.84522	0.860395	0.611643	0.602838	0.388357	0.611643	0.557984	0.949115	0.858407	0.730716	0.806206	0.269284	0.730716	0.412312	0.9482	0.0484951	0.368421	1.57993	0.995657	0.0536086	0.34229	1.36879
mas5	voom	mcfs	combat	0.860692	0.566992	0.564511	0.643177	0.435489	0.564511	0.598098	0.920792	0.826733	0.604517	0.706914	0.395483	0.604517	0.554917	0.861912	0.450683	0.615849	0.600953	0.384151	0.615849	0.549302	0.929204	0.783186	0.64704	0.73616	0.35296	0.64704	0.512551	0.932403	0.156478	0.211646	0.906595	0.997376	0.0221703	0.238318	0.95159
mas5	cpm	mcfs	combat	0.866903	0.588287	0.589992	0.647189	0.410008	0.589992	0.576974	0.861386	0.945545	0.46235	0.521196	0.53765	0.46235	0.687906	0.849772	0.427921	0.551817	0.577246	0.448183	0.551817	0.612631	0.900442	0.893805	0.529199	0.640589	0.470801	0.529199	0.640025	0.939452	0.120513	0.243561	1.04367	0.997246	0.0259157	0.252336	1.00784
mas5	rpkm	udfs	fsqn	0.882875	0.718722	0.588068	0.673771	0.411932	0.588068	0.580078	0.851485	0.955446	0.413444	0.492924	0.586556	0.413444	0.733578	0.881459	0.574468	0.678628	0.649319	0.321372	0.678628	0.477867	0.853982	0.902655	0.413701	0.500113	0.586299	0.413701	0.738157	0.941224	0.108316	0.17591	0.753412	0.997227	0.0264232	0.209112	0.834399
mas5	ntfm	disr	fsqn	0.886424	0.66016	0.60154	0.689557	0.39846	0.60154	0.568432	0.903465	0.80198	0.529404	0.649662	0.470596	0.529404	0.638075	0.800912	0.487842	0.538572	0.471223	0.461428	0.538572	0.628721	0.800885	0.707965	0.338759	0.360793	0.661241	0.338759	0.788182	0.944327	0.0852508	0.239216	1.02541	0.996039	0.048443	0.267523	1.06878
mas5	fpkm	disr	combat	0.834073	0.692103	0.525423	0.558514	0.474577	0.525423	0.639361	0.893564	0.811881	0.500568	0.617652	0.499432	0.500568	0.658555	0.902736	0.556231	0.698754	0.702484	0.301246	0.698754	0.462376	0.860619	0.769912	0.402619	0.518287	0.597381	0.402619	0.745948	0.943019	0.095809	0.197199	0.844881	0.997399	0.021431	0.213785	0.85315
rma	ntfm	lscore	fsqn	0.827862	0.598935	0.507464	0.555762	0.492536	0.507464	0.659328	0.886139	0.886139	0.508157	0.595081	0.491843	0.508157	0.647731	0.844985	0.451368	0.527944	0.566956	0.472056	0.527944	0.633757	0.873894	0.902655	0.453111	0.558099	0.546889	0.453111	0.703331	0.946455	0.065597	0.261064	1.11929	0.997681	0.00829109	0.296729	1.18597
rma	vst	lscore	fsqn	0.90417	0.548358	0.653005	0.738025	0.346995	0.653005	0.507055	0.858911	0.960396	0.459271	0.514097	0.540729	0.459271	0.691276	0.93617	0.533435	0.768961	0.795702	0.231039	0.768961	0.374435	0.889381	0.995575	0.560939	0.605629	0.439061	0.560939	0.602251	0.941406	0.106959	0.184314	0.789518	0.997382	0.0219827	0.199766	0.796898
rma	rpkm	mcfs	fsqn	0.869565	0.540373	0.593519	0.644604	0.406481	0.593519	0.576021	0.841584	0.99505	0.427626	0.46549	0.572374	0.427626	0.71834	0.911854	0.474164	0.681	0.735859	0.319	0.681	0.476165	0.862832	0.969027	0.445087	0.52556	0.554913	0.445087	0.708483	0.946269	0.0682481	0.261625	1.12169	0.997609	0.0129933	0.271028	1.08284
mas5	fpkm	specu	combat	0.860692	0.859805	0.592812	0.646206	0.407188	0.592812	0.575756	0.883663	0.980198	0.489765	0.587771	0.510235	0.489765	0.67512	0.835616	0.949772	0.624778	0.608774	0.375222	0.624778	0.53424	0.960089	0.86031	0.767098	0.846283	0.232902	0.767098	0.369801	0.947829	0.0458787	0.274103	1.17578	0.995216	0.0600606	0.278363	1.11213
mas5	vst	specu	combat	0.861579	0.79858	0.583903	0.644588	0.416097	0.583903	0.585943	0.878713	0.980198	0.468233	0.572637	0.531767	0.468233	0.693777	0.808219	0.863014	0.56182	0.536635	0.43818	0.56182	0.601179	0.946785	0.895787	0.72621	0.797952	0.27379	0.72621	0.419912	0.948491	0.0342079	0.363789	1.56128	0.995047	0.0619782	0.368421	1.47346
mas5	fpkm	spufs	combat	0.851819	0.673469	0.547513	0.60566	0.452487	0.547513	0.620618	0.915842	0.767327	0.566251	0.689689	0.433749	0.566251	0.599586	0.858447	0.497717	0.562127	0.598428	0.437873	0.562127	0.606321	0.804878	0.669623	0.363668	0.37054	0.636332	0.363668	0.766319	0.942038	0.100514	0.251121	1.07699	0.995953	0.050876	0.273684	1.09336
mas5	vst	lscore	combat	0.878438	0.620231	0.602289	0.664033	0.397711	0.602289	0.565252	0.858911	0.871287	0.41342	0.513572	0.58658	0.41342	0.732223	0.925419	0.538813	0.749282	0.762265	0.250718	0.749282	0.40059	0.898004	0.873614	0.519726	0.632663	0.480274	0.519726	0.646034	0.943597	0.0895034	0.188901	0.809552	0.997818	0.00117133	0.195322	0.778962
rma	voom	mcfs	fsqn	0.858917	0.681455	0.548901	0.605967	0.451099	0.548901	0.619826	0.834158	1	0.407543	0.445373	0.592457	0.407543	0.735069	0.844749	0.497717	0.54633	0.560954	0.45367	0.54633	0.617323	0.895787	0.886918	0.515028	0.625641	0.484972	0.515028	0.649805	0.944704	0.0794757	0.258969	1.11072	0.995511	0.0565562	0.264327	1.05582
mas5	ntfm	disr	combat	0.889973	0.582964	0.610356	0.700855	0.389644	0.610356	0.554376	0.876238	0.89604	0.463169	0.564971	0.536831	0.463169	0.692924	0.894977	0.561644	0.663993	0.683575	0.336007	0.663993	0.502246	0.847345	0.89823	0.427159	0.481409	0.572841	0.427159	0.7283	0.947535	0.0501238	0.184978	0.792687	0.99773	0.00109934	0.206776	0.825024
mas5	fpkm	mcfs	combat	0.887311	0.692103	0.625198	0.687272	0.374802	0.625198	0.538172	0.856436	0.955446	0.427653	0.506977	0.572347	0.427653	0.721875	0.91172	0.547945	0.690593	0.732209	0.309407	0.690593	0.472359	0.845133	0.893805	0.422958	0.475262	0.577042	0.422958	0.731803	0.946681	0.0603008	0.250561	1.07458	0.997044	0.0308635	0.266355	1.06409
mas5	vst	disr	combat	0.836735	0.617569	0.527733	0.572403	0.472267	0.527733	0.639935	0.910891	0.806931	0.558392	0.67364	0.441608	0.558392	0.603858	0.937595	0.538813	0.766572	0.800074	0.233428	0.766572	0.37847	0.896018	0.765487	0.53781	0.626382	0.46219	0.53781	0.623279	0.944854	0.0791171	0.178251	0.763774	0.997407	0.0211846	0.195093	0.778148
mas5	cpm	lscore	combat	0.840284	0.609583	0.538974	0.577875	0.461026	0.538974	0.628711	0.888614	0.851485	0.498683	0.602497	0.501317	0.498683	0.658056	0.872146	0.401826	0.573063	0.643478	0.426937	0.573063	0.585458	0.816372	0.747788	0.314893	0.398826	0.685107	0.314893	0.808476	0.940627	0.109133	0.253924	1.08904	0.995715	0.052871	0.28972	1.15785
mas5	rpkm	lscore	combat	0.881988	0.662822	0.606788	0.667208	0.393212	0.606788	0.559793	0.868812	0.970297	0.504641	0.54301	0.495359	0.504641	0.649993	0.896499	0.511416	0.661593	0.686885	0.338407	0.661593	0.502112	0.845133	0.809735	0.442859	0.475266	0.557141	0.442859	0.7113	0.939918	0.11466	0.168722	0.722814	0.993032	0.0806855	0.178738	0.712521
mas5	vst	disr	fsqn	0.905945	0.649512	0.646273	0.736822	0.353727	0.646273	0.518797	0.913366	0.742574	0.559194	0.681739	0.440806	0.559194	0.608436	0.919453	0.537994	0.737439	0.749566	0.262561	0.737439	0.415195	0.858407	0.606195	0.436821	0.51111	0.563179	0.436821	0.701599	0.941567	0.106186	0.216807	0.929128	0.993982	0.0721078	0.231308	0.923464
rma	voom	specu	combat	0.843833	0.57764	0.528638	0.58024	0.471362	0.528638	0.640098	0.886139	0.658416	0.473101	0.593209	0.526899	0.473101	0.679308	0.916413	0.524316	0.705522	0.743848	0.294478	0.705522	0.454377	0.85177	0.584071	0.426176	0.491951	0.573824	0.426176	0.708211	0.945107	0.0792247	0.243137	1.04226	0.996569	0.0401389	0.280374	1.12035
mas5	fpkm	specu	fsqn	0.889973	0.702751	0.644489	0.697987	0.355511	0.644489	0.520318	0.920792	0.806931	0.595362	0.706749	0.404638	0.595362	0.566254	0.882979	0.547112	0.645827	0.652449	0.354173	0.645827	0.518445	0.838496	0.809735	0.45447	0.456948	0.54553	0.45447	0.702427	0.942551	0.0991348	0.212885	0.912279	0.997729	0.00142612	0.25	0.998467
mas5	fpkm	disr	fsqn	0.888199	0.638864	0.645979	0.701329	0.354021	0.645979	0.522056	0.893564	0.831683	0.507144	0.617862	0.492856	0.507144	0.651298	0.869301	0.469605	0.58859	0.626706	0.41141	0.58859	0.580217	0.840708	0.840708	0.438407	0.463027	0.561593	0.438407	0.71739	0.941114	0.108626	0.229132	0.982084	0.997716	0.00456679	0.260514	1.04066
rma	vst	specu	fsqn	0.866903	0.620231	0.592666	0.627947	0.407334	0.592666	0.574929	0.858911	0.930693	0.440008	0.513984	0.559992	0.440008	0.708435	0.924012	0.50152	0.699469	0.777187	0.300531	0.699469	0.454609	0.931416	0.871681	0.639964	0.743781	0.360036	0.639964	0.523922	0.944706	0.0826057	0.215126	0.921907	0.997098	0.0296092	0.25	0.998467
mas5	fpkm	spufs	fsqn	0.868678	0.574978	0.570635	0.634815	0.429365	0.570635	0.598413	0.913366	0.60396	0.5604	0.679134	0.4396	0.5604	0.592109	0.841945	0.387538	0.525123	0.577527	0.474877	0.525123	0.628943	0.827434	0.477876	0.371081	0.421981	0.628919	0.371081	0.743132	0.942256	0.100307	0.2493	1.06874	0.994098	0.070997	0.264019	1.05472
